# Supplementary material for: A new species of freshwater crab of the genus Nanhaipotamon Bott, 1968 (Crustacea, Decapoda, Brachyura, Potamidae) from Longhai, Fujian Province, China
Source: Zookeys. 2021 Oct 12;1062:11–30. doi: 10.3897/zookeys.1062.71171 (PMC8526509; doi:10.3897/zookeys.1062.71171)
Supplement: XML Treatment for Nanhaipotamon longhaiense [file zookeys.1062.71171-treatment1.xml]

<!DOCTYPE tp:taxon-treatment
  PUBLIC "-//TaxonX//DTD Taxonomic Treatment Publishing DTD v0 20100105//EN" "tax-treatment-NSO.dtd">
<tp:taxon-treatment xmlns:tp="http://www.plazi.org/taxpub"><tp:treatment-meta><kwd-group><label>Taxon classification</label><kwd><named-content xmlns:xlink="http://www.w3.org/1999/xlink" content-type="kingdom">Animalia</named-content></kwd><kwd><named-content xmlns:xlink="http://www.w3.org/1999/xlink" content-type="order">Decapoda</named-content></kwd><kwd><named-content xmlns:xlink="http://www.w3.org/1999/xlink" content-type="family">Potamidae</named-content></kwd></kwd-group><mixed-citation publication-type="journal"><person-group><name><surname>Cai</surname><given-names>Mao-Rong</given-names></name><name><surname>Tan</surname><given-names>Qi-Hong</given-names></name><name><surname>Zou</surname><given-names>Jie-Xin</given-names></name></person-group><article-title>A new species of freshwater crab of the genus <italic><tp:taxon-name><tp:taxon-name-part taxon-name-part-type="genus" reg="Nanhaipotamon">Nanhaipotamon</tp:taxon-name-part></tp:taxon-name></italic> Bott, 1968 (<tp:taxon-name><tp:taxon-name-part taxon-name-part-type="subphylum">Crustacea</tp:taxon-name-part></tp:taxon-name>, <tp:taxon-name><tp:taxon-name-part taxon-name-part-type="order">Decapoda</tp:taxon-name-part></tp:taxon-name>, <tp:taxon-name><tp:taxon-name-part taxon-name-part-type="infraorder">Brachyura</tp:taxon-name-part></tp:taxon-name>, <tp:taxon-name><tp:taxon-name-part taxon-name-part-type="family">Potamidae</tp:taxon-name-part></tp:taxon-name>) from Longhai, Fujian Province, China</article-title><source>Zookeys</source><day>12</day><month>10</month><year>2021</year><volume>1062</volume><fpage>11</fpage><lpage>30</lpage><pub-id pub-id-type="doi">10.3897/zookeys.1062.71171</pub-id></mixed-citation></tp:treatment-meta><tp:nomenclature><tp:taxon-name>
                <object-id xmlns:xlink="http://www.w3.org/1999/xlink" content-type="arpha" xlink:type="simple">513E52FB-313A-54B6-A173-0860B44EB5BB</object-id>
                <tp:taxon-name-part taxon-name-part-type="genus" reg="Nanhaipotamon">Nanhaipotamon</tp:taxon-name-part>
                <tp:taxon-name-part taxon-name-part-type="species" reg="longhaiense">longhaiense</tp:taxon-name-part>
                <object-id xmlns:xlink="http://www.w3.org/1999/xlink" content-type="zoobank" xlink:type="simple">http://zoobank.org/E25133A7-AB4A-4CAA-8DF8-2DC9957384D9</object-id>
              </tp:taxon-name><tp:taxon-status xmlns:xlink="http://www.w3.org/1999/xlink" xlink:type="simple">sp. nov.</tp:taxon-status><xref ref-type="fig" rid="F1">Figs 1</xref><xref ref-type="fig" rid="F2">, 2</xref><xref ref-type="fig" rid="F3">, 3</xref><xref ref-type="fig" rid="F4">, 4</xref><xref ref-type="fig" rid="F5">, 5A</xref><xref ref-type="fig" rid="F6">, 6</xref><xref ref-type="fig" rid="F7">, 7</xref></tp:nomenclature><tp:treatment-sec sec-type="type material" id="SECID0E4LBG"><title>Type material.</title><p><bold><italic>Holotype</italic></bold>: ♂ (25.2 × 21.5 mm), China, Fujian Province, Longhai County, Chengxiang Town, Xiaye Village, <named-content xmlns:xlink="http://www.w3.org/1999/xlink" content-type="dwc:verbatimCoordinates" xlink:type="simple"><named-content content-type="geo-json" specific-use="{&#34;type&#34;:&#34;Point&#34;,&#34;coordinates&#34;:[117.587778,24.383889]}" id="NCID0ELMBG" xlink:type="simple">24°23'02"N, 117°34'76"E</named-content></named-content>, alt. 55 m, 27 Aug. 2019, Mao-Rong Cai leg, <abbrev xmlns:xlink="http://www.w3.org/1999/xlink" content-type="institution" xlink:title="Medical College of Nanchang University, Jiangxi, China" id="ABBRID0EQMBG" xlink:type="simple">NCU MCP</abbrev> 417701. <bold><italic>Paratypes</italic></bold>: 1 ♀ (allotype) (26.5 × 22.5 mm), same data as holotype, <abbrev xmlns:xlink="http://www.w3.org/1999/xlink" content-type="institution" xlink:title="Medical College of Nanchang University, Jiangxi, China" id="ABBRID0EYMBG" xlink:type="simple">NCU MCP</abbrev> 428601; 2 ♂♂ (27.1 × 22.0 mm, 29.0 × 23.3 mm), same data as for holotype, <abbrev xmlns:xlink="http://www.w3.org/1999/xlink" content-type="institution" xlink:title="Center for Disease Control and Prevention of Zhangzhou City, Zhangzhou, China" id="ABBRID0E4MBG" xlink:type="simple">ZZCDC</abbrev> 613201, <abbrev xmlns:xlink="http://www.w3.org/1999/xlink" content-type="institution" xlink:title="Center for Disease Control and Prevention of Zhangzhou City, Zhangzhou, China" id="ABBRID0ECNBG" xlink:type="simple">ZZCDC</abbrev> 613203.</p></tp:treatment-sec><tp:treatment-sec sec-type="material" id="SECID0EHNBG"><title>Other specimens examined.</title><p>9 ♂♂ (28.1 × 22 .6 mm, 25.3 × 20.8 mm, 22.9 × 18.9 mm, 22.8 × 18.9 mm, 22.8 × 18.9 mm, 22.3 × 18.8 mm, 22.3 × 18.8 mm, 21.4 × 17.4 mm, 21.4 × 17.1 mm), same locality data as for holotype, 10 Aug. 2020, Mao-Rong Cai and Jie-Xin Zou leg, <abbrev xmlns:xlink="http://www.w3.org/1999/xlink" content-type="institution" xlink:title="Center for Disease Control and Prevention of Zhangzhou City, Zhangzhou, China" id="ABBRID0ENNBG" xlink:type="simple">ZZCDC</abbrev> 613204 to 613208, <abbrev xmlns:xlink="http://www.w3.org/1999/xlink" content-type="institution" xlink:title="National Tropical Disease Research Center, Shanghai, China" id="ABBRID0ESNBG" xlink:type="simple">TDRC</abbrev> 002101to 002104; 6 ♀♀ (26.4 × 22.2 mm, 23.4 × 18.9 mm, 21.6 × 17.7 mm, 21.2 × 16.8 mm, 21.2 × 16.2 mm, 18.4 × 15.2 mm), same locality data as for preceding, <abbrev xmlns:xlink="http://www.w3.org/1999/xlink" content-type="institution" xlink:title="Center for Disease Control and Prevention of Zhangzhou City, Zhangzhou, China" id="ABBRID0EXNBG" xlink:type="simple">ZZCDC</abbrev> 613213 to 613215, <abbrev xmlns:xlink="http://www.w3.org/1999/xlink" content-type="institution" xlink:title="National Tropical Disease Research Center, Shanghai, China" id="ABBRID0E3NBG" xlink:type="simple">TDRC</abbrev> 002105 to 002107.</p></tp:treatment-sec><tp:treatment-sec sec-type="diagnosis" id="SECID0EBOBG"><title>Diagnosis.</title><p>Carapace subquadrate, regions indistinct, anterolateral regions slightly rugose; cervical groove shallow and wide, H-shaped groove shallow; postorbital cristae sharp, almost fused with epigastric cristae (Figs <xref ref-type="fig" rid="F1">1A</xref>, <xref ref-type="fig" rid="F3">3A</xref>). External orbital angle triangular, separated from anterolateral margin by wide, concave notch; epibranchial teeth small, granular; anterolateral margin lined with conspicuous granules (Figs <xref ref-type="fig" rid="F1">1A</xref>, <xref ref-type="fig" rid="F3">3A</xref>). Third maxilliped merus with shallow median depression, exopod flagellum slightly longer than 1/3 exopod length (Fig. <xref ref-type="fig" rid="F2">2D</xref>). Chelipeds strongly unequal; fingers with small gap when closed (Figs <xref ref-type="fig" rid="F1">1A</xref>, <xref ref-type="fig" rid="F3">3A</xref>). G1 slender, inner distal angle semicircular, inner margin of terminal segment convex, distal margin flat, outer distal angle blunt, laterally bent outwards at angle of about 60° (Figs <xref ref-type="fig" rid="F4">4A–D</xref>, <xref ref-type="fig" rid="F5">5A</xref>). Female vulvae ovate, medium-sized, wholly within sternite 6, opening directed inward (Fig. <xref ref-type="fig" rid="F3">3B</xref>).</p><fig id="F1" position="float" orientation="portrait"><object-id xmlns:xlink="http://www.w3.org/1999/xlink" content-type="doi" xlink:type="simple">10.3897/zookeys.1062.71171.figure1</object-id><object-id xmlns:xlink="http://www.w3.org/1999/xlink" content-type="arpha" xlink:type="simple">58931459-090E-5568-90D1-858140A37D02</object-id><label>Figure 1.</label><caption><p><italic><tp:taxon-name><tp:taxon-name-part taxon-name-part-type="genus" reg="Nanhaipotamon">Nanhaipotamon</tp:taxon-name-part><tp:taxon-name-part taxon-name-part-type="species" reg="longhaiense">longhaiense</tp:taxon-name-part></tp:taxon-name></italic> sp. nov. Holotype male (25.2 × 21.5 mm) (<abbrev xmlns:xlink="http://www.w3.org/1999/xlink" content-type="institution" xlink:title="Medical College of Nanchang University, Jiangxi, China" id="ABBRID0ECQBG" xlink:type="simple">NCU MCP</abbrev> 417701). <bold>A</bold> overall habitus <bold>B</bold> frontal view of cephalothorax. Scale bars: 1 cm.</p></caption><graphic xmlns:xlink="http://www.w3.org/1999/xlink" xlink:href="zookeys-1062-011-g001.jpg" position="float" orientation="portrait" xlink:type="simple" id="oo_598451.jpg"><uri content-type="original_file" xlink:type="simple">https://binary.pensoft.net/fig/598451</uri></graphic></fig><fig id="F2" position="float" orientation="portrait"><object-id xmlns:xlink="http://www.w3.org/1999/xlink" content-type="doi" xlink:type="simple">10.3897/zookeys.1062.71171.figure2</object-id><object-id xmlns:xlink="http://www.w3.org/1999/xlink" content-type="arpha" xlink:type="simple">6BF70809-F151-5B48-B597-F5E0B94E9954</object-id><label>Figure 2.</label><caption><p><italic><tp:taxon-name><tp:taxon-name-part taxon-name-part-type="genus" reg="Nanhaipotamon">Nanhaipotamon</tp:taxon-name-part><tp:taxon-name-part taxon-name-part-type="species" reg="longhaiense">longhaiense</tp:taxon-name-part></tp:taxon-name></italic> sp. nov. holotype male (25.2 × 21.5 mm) (<abbrev xmlns:xlink="http://www.w3.org/1999/xlink" content-type="institution" xlink:title="Medical College of Nanchang University, Jiangxi, China" id="ABBRID0EDRBG" xlink:type="simple">NCU MCP</abbrev> 417701) <bold>A</bold> ventral view of anterior thoracic sternum, telson, and male pleonal somites 4–6 <bold>B</bold> ventral view of sterno-pleonal cavity with G1 <italic>in situ</italic><bold>C</bold> the fourth ambulatory leg <bold>D</bold> left third maxilliped. Scale bars: 5 mm.</p></caption><graphic xmlns:xlink="http://www.w3.org/1999/xlink" xlink:href="zookeys-1062-011-g002.jpg" position="float" orientation="portrait" xlink:type="simple" id="oo_598452.jpg"><uri content-type="original_file" xlink:type="simple">https://binary.pensoft.net/fig/598452</uri></graphic></fig></tp:treatment-sec><tp:treatment-sec sec-type="description" id="SECID0EXRBG"><title>Description.</title><p>Carapace subquadrate, broader than long; dorsal surface smooth, distinctly convex longitudinally, with tiny pits; anterolateral region rugose. Branchial regions swollen (Figs <xref ref-type="fig" rid="F1">1A</xref>, <xref ref-type="fig" rid="F3">3A</xref>). Cervical groove shallow and wide; H-shaped groove between gastric and cardiac regions shallow (Figs <xref ref-type="fig" rid="F1">1A</xref>, <xref ref-type="fig" rid="F3">3A</xref>). Epigastric cristae conspicuous, separated by narrow gap; postorbital cristae sharp, almost fused with epigastric cristae (Figs <xref ref-type="fig" rid="F1">1A</xref>, <xref ref-type="fig" rid="F3">3A</xref>). Front distinctly deflexed, margin ridged in dorsal view. External orbital angle triangular, separated from anterolateral margin by wide, concave notch. Epibranchial tooth small, granular. Anterolateral margin distinctly cristate, lined with approximately 20 granules (Figs <xref ref-type="fig" rid="F1">1A</xref>, <xref ref-type="fig" rid="F3">3A</xref>). Posterolateral surface smooth, with inconspicuous oblique striae, converging towards posterior carapace margin (Figs <xref ref-type="fig" rid="F1">1A</xref>, <xref ref-type="fig" rid="F3">3A</xref>). Orbits large; supraorbital, infraorbital margins cristate. Sub-orbital regions covered with granules (Fig. <xref ref-type="fig" rid="F1">1B</xref>); pterygostomial regions covered with large rounded granules; sub-hepatic regions covered with striae (Fig. <xref ref-type="fig" rid="F1">1B</xref>). Posterior margin of epistome with median triangle, lateral margin sinuous (Fig. <xref ref-type="fig" rid="F1">1B</xref>).</p><fig id="F3" position="float" orientation="portrait"><object-id xmlns:xlink="http://www.w3.org/1999/xlink" content-type="doi" xlink:type="simple">10.3897/zookeys.1062.71171.figure3</object-id><object-id xmlns:xlink="http://www.w3.org/1999/xlink" content-type="arpha" xlink:type="simple">3CD2B09C-80B9-5250-BC4F-E6E57257AB20</object-id><label>Figure 3.</label><caption><p><italic><tp:taxon-name><tp:taxon-name-part taxon-name-part-type="genus" reg="Nanhaipotamon">Nanhaipotamon</tp:taxon-name-part><tp:taxon-name-part taxon-name-part-type="species" reg="longhaiense">longhaiense</tp:taxon-name-part></tp:taxon-name></italic> sp. nov. Paratype female (26.5 × 22.5 mm) (<abbrev xmlns:xlink="http://www.w3.org/1999/xlink" content-type="institution" xlink:title="Medical College of Nanchang University, Jiangxi, China" id="ABBRID0EEUBG" xlink:type="simple">NCU MCP</abbrev> 428601). <bold>A</bold> overall habitus <bold>B</bold> female vulvae <bold>C</bold> female holding eggs. Scale bars: 1 cm.</p></caption><graphic xmlns:xlink="http://www.w3.org/1999/xlink" xlink:href="zookeys-1062-011-g003.jpg" position="float" orientation="portrait" xlink:type="simple" id="oo_598453.jpg"><uri content-type="original_file" xlink:type="simple">https://binary.pensoft.net/fig/598453</uri></graphic></fig><p>Third maxilliped merus about 1.2 times as broad as long, trapezoidal, with median depression; ischium about 1.3 times as long as broad, rectangular, with distinct median sulcus; exopod reaching approximately 1/4 of merus length, exopod flagellum slightly longer than 1/3 exopod length (Fig. <xref ref-type="fig" rid="F2">2D</xref>).</p><p>Chelipeds strongly unequal. Merus cross-section trigonal, inner-lower margin crenulated. Carpus surface weakly wrinkled, with longitudinal depression and sharp spine at inner-distal angle with spinule at base. Palm of larger chela about 1.3 times as long as high. Movable finger (dactylus) slightly shorter than the immovable finger (pollex). Inner margin of fingers with rounded, blunt teeth; fingers forming small gap when closed (Figs <xref ref-type="fig" rid="F1">1A</xref>, <xref ref-type="fig" rid="F3">3A</xref>).</p><p>Ambulatory legs slender, second leg longest, merus 0.5–0.6 times as long as carapace length; last leg with propodus 2.1 times as long as broad, slightly shorter than dactylus. Dactylus gently curved, with sharp spines on the surface (Figs <xref ref-type="fig" rid="F2">2C</xref>, <xref ref-type="fig" rid="F3">3A</xref>).</p><p>Male thoracic sternum smooth, pitted (Fig. <xref ref-type="fig" rid="F2">2A</xref>). Sternites 1, 2 completely fused to form triangular structure; sternites 2,3 separated by visible suture; sternites 3, 4 fused without obvious suture (Fig. <xref ref-type="fig" rid="F2">2A</xref>). Male sterno-pleonal cavity relatively deep, exceeding imaginary line connecting posterior edges of cheliped coxae (Fig. <xref ref-type="fig" rid="F2">2B</xref>). Median longitudinal suture of sternites 7, 8 deep and long. Tubercle of abdominal lock positioned at mid-length of sternite 5 (Fig. <xref ref-type="fig" rid="F2">2B</xref>). Female vulvae ovate, medium-sized, wholly within sternite 6, opening directed inward (Fig. <xref ref-type="fig" rid="F3">3B</xref>).</p><p>Male abdomen triangular; somites 4–6 gradually narrowed longitudinally, lateral margins slightly convex; somite 6 about 2.2 times as wide as long; telson about 1.4 times as wide as long (Fig. <xref ref-type="fig" rid="F2">2A</xref>).</p><p>G1 slender, tip of terminal segment reaches beyond pleonal locking tubercle (Fig. <xref ref-type="fig" rid="F2">2B</xref>), subterminal segment about 2.4 times as long as terminal segment (Fig. <xref ref-type="fig" rid="F4">4A</xref>). Inner distal angle semicircular, inner margin of terminal segment convex, distal margin flat, outer distal angle blunt, bent outwards at angle of about 60° (Figs <xref ref-type="fig" rid="F4">4A–D</xref>, <xref ref-type="fig" rid="F5">5A</xref>). G2 subterminal segment about 1.9 times length of distal segment (Fig. <xref ref-type="fig" rid="F4">4E</xref>).</p><fig id="F4" position="float" orientation="portrait"><object-id xmlns:xlink="http://www.w3.org/1999/xlink" content-type="doi" xlink:type="simple">10.3897/zookeys.1062.71171.figure4</object-id><object-id xmlns:xlink="http://www.w3.org/1999/xlink" content-type="arpha" xlink:type="simple">702E513F-A572-5535-9CA4-50A342CD21E4</object-id><label>Figure 4.</label><caption><p>Gonopods of holotype <bold>A</bold> ventral view of left G1 <bold>B</bold> ventral view of terminal segment of left G1 <bold>C</bold> dorsal view of left G1 <bold>D</bold> dorsal view of terminal segment of left G1 <bold>E</bold> ventral view of left G2. Scale bars: 1 mm.</p></caption><graphic xmlns:xlink="http://www.w3.org/1999/xlink" xlink:href="zookeys-1062-011-g004.jpg" position="float" orientation="portrait" xlink:type="simple" id="oo_598454.jpg"><uri content-type="original_file" xlink:type="simple">https://binary.pensoft.net/fig/598454</uri></graphic></fig></tp:treatment-sec><tp:treatment-sec sec-type="etymology" id="SECID0EXXBG"><title>Etymology.</title><p>The new species is named after the county where is located, Longhai County, Zhangzhou City, Fujian Province, China.</p><fig id="F5" position="float" orientation="portrait"><object-id xmlns:xlink="http://www.w3.org/1999/xlink" content-type="doi" xlink:type="simple">10.3897/zookeys.1062.71171.figure5</object-id><object-id xmlns:xlink="http://www.w3.org/1999/xlink" content-type="arpha" xlink:type="simple">FFD35930-87FE-5472-BB77-240C346106C9</object-id><label>Figure 5.</label><caption><p>G1s of six species of <italic><tp:taxon-name><tp:taxon-name-part taxon-name-part-type="genus" reg="Nanhaipotamon">Nanhaipotamon</tp:taxon-name-part></tp:taxon-name></italic>. <bold>A</bold><italic><tp:taxon-name><tp:taxon-name-part taxon-name-part-type="genus" reg="Nanhaipotamon">N.</tp:taxon-name-part><tp:taxon-name-part taxon-name-part-type="species" reg="longhaiense">longhaiense</tp:taxon-name-part></tp:taxon-name></italic> sp. nov., <abbrev xmlns:xlink="http://www.w3.org/1999/xlink" content-type="institution" xlink:title="Medical College of Nanchang University, Jiangxi, China" id="ABBRID0EYYBG" xlink:type="simple">NCU MCP</abbrev> 417701 <bold>B</bold><italic><tp:taxon-name><tp:taxon-name-part taxon-name-part-type="genus" reg="Nanhaipotamon">N.</tp:taxon-name-part><tp:taxon-name-part taxon-name-part-type="species" reg="guangdongense">guangdongense</tp:taxon-name-part></tp:taxon-name></italic>, Dai, 1997, CB 05141 <bold>C</bold><italic><tp:taxon-name><tp:taxon-name-part taxon-name-part-type="genus" reg="Nanhaipotamon">N.</tp:taxon-name-part><tp:taxon-name-part taxon-name-part-type="species" reg="hepingense">hepingense</tp:taxon-name-part></tp:taxon-name></italic>, Dai, 1997, CB 05106 <bold>D</bold><italic><tp:taxon-name><tp:taxon-name-part taxon-name-part-type="genus" reg="Nanhaipotamon">N.</tp:taxon-name-part><tp:taxon-name-part taxon-name-part-type="species" reg="yongchuense">yongchuense</tp:taxon-name-part></tp:taxon-name></italic>, Dai, 1997, CB 05104 <bold>E</bold><italic><tp:taxon-name><tp:taxon-name-part taxon-name-part-type="genus" reg="Nanhaipotamon">N.</tp:taxon-name-part><tp:taxon-name-part taxon-name-part-type="species" reg="nanriense">nanriense</tp:taxon-name-part></tp:taxon-name></italic>, Dai, 1997, CB 05103 <bold>F</bold><italic><tp:taxon-name><tp:taxon-name-part taxon-name-part-type="genus" reg="Nanhaipotamon">N.</tp:taxon-name-part><tp:taxon-name-part taxon-name-part-type="species" reg="huaanense">huaanense</tp:taxon-name-part></tp:taxon-name></italic>, Dai, 1997, CB 05105.</p></caption><graphic xmlns:xlink="http://www.w3.org/1999/xlink" xlink:href="zookeys-1062-011-g005.jpg" position="float" orientation="portrait" xlink:type="simple" id="oo_598455.jpg"><uri content-type="original_file" xlink:type="simple">https://binary.pensoft.net/fig/598455</uri></graphic></fig></tp:treatment-sec><tp:treatment-sec sec-type="distribution" id="SECID0ED2BG"><title>Distribution.</title><p>Longhai County, Zhangzhou City, Fujian Province, China.</p></tp:treatment-sec><tp:treatment-sec sec-type="ecology" id="SECID0EI2BG"><title>Ecology.</title><p>The new species occurs in the wetlands of low-elevation hills and mountains, amongst dense vegetation where there is little to no water flow year-round (Fig. <xref ref-type="fig" rid="F7">7B</xref>). During the day, the crabs usually hide in mud burrows close to the water source (Fig. <xref ref-type="fig" rid="F7">7A</xref>) or hide under rocks under water. We observed a berried female in August, suggesting the time around this month to be a part of the breeding season (Fig. <xref ref-type="fig" rid="F3">3C</xref>).</p></tp:treatment-sec><tp:treatment-sec sec-type="remarks" id="SECID0E12BG"><title>Remarks.</title><p>With a convex carapace dorsal surface, unequal chelipeds and triangular male abdomen, <italic><tp:taxon-name><tp:taxon-name-part taxon-name-part-type="genus" reg="Nanhaipotamon">Nanhaipotamon</tp:taxon-name-part><tp:taxon-name-part taxon-name-part-type="species" reg="longhaiense">longhaiense</tp:taxon-name-part></tp:taxon-name></italic> sp. nov. fits the diagnosis of <italic><tp:taxon-name><tp:taxon-name-part taxon-name-part-type="genus" reg="Nanhaipotamon">Nanhaipotamon</tp:taxon-name-part></tp:taxon-name></italic>. Like some species within this genus, <italic><tp:taxon-name><tp:taxon-name-part taxon-name-part-type="genus" reg="Nanhaipotamon">N.</tp:taxon-name-part><tp:taxon-name-part taxon-name-part-type="species" reg="longhaiense">longhaiense</tp:taxon-name-part></tp:taxon-name></italic> sp. nov. shows intraspecific variation in G1 morphology, the distal margin of the G1 terminal segment is flat to oblique (Fig. <xref ref-type="fig" rid="F6">6A–C</xref>). In the holotype, the distal margin is flat (Fig. <xref ref-type="fig" rid="F6">6A</xref>), whereas in some adult specimens, the distal margin is oblique (Fig. <xref ref-type="fig" rid="F6">6B, C</xref>), and the inner margin of the G1 terminal segment is slightly convex to distinctly convex (Fig. <xref ref-type="fig" rid="F6">6A–C</xref>).</p><fig id="F6" position="float" orientation="portrait"><object-id xmlns:xlink="http://www.w3.org/1999/xlink" content-type="doi" xlink:type="simple">10.3897/zookeys.1062.71171.figure6</object-id><object-id xmlns:xlink="http://www.w3.org/1999/xlink" content-type="arpha" xlink:type="simple">B964FBC2-54E1-55B0-843D-944E2CC7B9E3</object-id><label>Figure 6.</label><caption><p>G1s of <italic><tp:taxon-name><tp:taxon-name-part taxon-name-part-type="genus" reg="Nanhaipotamon">N.</tp:taxon-name-part><tp:taxon-name-part taxon-name-part-type="species" reg="longhaiense">longhaiense</tp:taxon-name-part></tp:taxon-name></italic> sp. nov. <bold>A</bold> holotype, <abbrev xmlns:xlink="http://www.w3.org/1999/xlink" content-type="institution" xlink:title="Medical College of Nanchang University, Jiangxi, China" id="ABBRID0EC5BG" xlink:type="simple">NCU MCP</abbrev> 417701 <bold>B</bold> paratype, <abbrev xmlns:xlink="http://www.w3.org/1999/xlink" content-type="institution" xlink:title="Center for Disease Control and Prevention of Zhangzhou City, Zhangzhou, China" id="ABBRID0EJ5BG" xlink:type="simple">ZZCDC</abbrev> 613201 <bold>C</bold> paratype, <abbrev xmlns:xlink="http://www.w3.org/1999/xlink" content-type="institution" xlink:title="Center for Disease Control and Prevention of Zhangzhou City, Zhangzhou, China" id="ABBRID0EQ5BG" xlink:type="simple">ZZCDC</abbrev> 613203.</p></caption><graphic xmlns:xlink="http://www.w3.org/1999/xlink" xlink:href="zookeys-1062-011-g006.jpg" position="float" orientation="portrait" xlink:type="simple" id="oo_598456.jpg"><uri content-type="original_file" xlink:type="simple">https://binary.pensoft.net/fig/598456</uri></graphic></fig><p>We make comparisons between the new species and seven species of <italic><tp:taxon-name><tp:taxon-name-part taxon-name-part-type="genus" reg="Nanhaipotamon">Nanhaipotamon</tp:taxon-name-part></tp:taxon-name></italic>, among which <italic><tp:taxon-name><tp:taxon-name-part taxon-name-part-type="genus" reg="Nanhaipotamon">N.</tp:taxon-name-part><tp:taxon-name-part taxon-name-part-type="species" reg="wuping">wuping</tp:taxon-name-part></tp:taxon-name></italic> and <italic><tp:taxon-name><tp:taxon-name-part taxon-name-part-type="genus" reg="Nanhaipotamon">N.</tp:taxon-name-part><tp:taxon-name-part taxon-name-part-type="species" reg="macau">macau</tp:taxon-name-part></tp:taxon-name></italic> are morphologically similar to this new species, <italic><tp:taxon-name><tp:taxon-name-part taxon-name-part-type="genus" reg="Nanhaipotamon">N.</tp:taxon-name-part><tp:taxon-name-part taxon-name-part-type="species" reg="yongchuense">yongchuense</tp:taxon-name-part></tp:taxon-name></italic>, <italic><tp:taxon-name><tp:taxon-name-part taxon-name-part-type="genus" reg="Nanhaipotamon">N.</tp:taxon-name-part><tp:taxon-name-part taxon-name-part-type="species" reg="huaanense">huaanense</tp:taxon-name-part></tp:taxon-name></italic> and <italic><tp:taxon-name><tp:taxon-name-part taxon-name-part-type="genus" reg="Nanhaipotamon">N.</tp:taxon-name-part><tp:taxon-name-part taxon-name-part-type="species" reg="nanriense">nanriense</tp:taxon-name-part></tp:taxon-name></italic> are geographically close (<xref ref-type="bibr" rid="B8">Dai 1999</xref>), and <italic><tp:taxon-name><tp:taxon-name-part taxon-name-part-type="genus" reg="Nanhaipotamon">N.</tp:taxon-name-part><tp:taxon-name-part taxon-name-part-type="species" reg="guangdongense">guangdongense</tp:taxon-name-part></tp:taxon-name></italic> and <italic><tp:taxon-name><tp:taxon-name-part taxon-name-part-type="genus" reg="Nanhaipotamon">N.</tp:taxon-name-part><tp:taxon-name-part taxon-name-part-type="species" reg="hepingense">hepingense</tp:taxon-name-part></tp:taxon-name></italic> are from Guangdong near Fujian (<xref ref-type="bibr" rid="B8">Dai 1999</xref>). <italic><tp:taxon-name><tp:taxon-name-part taxon-name-part-type="genus" reg="Nanhaipotamon">Nanhaipotamon</tp:taxon-name-part><tp:taxon-name-part taxon-name-part-type="species" reg="longhaiense">longhaiense</tp:taxon-name-part></tp:taxon-name></italic> sp. nov. can be differentiated from its congeners by its unique G1 (Fig. <xref ref-type="fig" rid="F5">5A</xref>). Compared to <italic><tp:taxon-name><tp:taxon-name-part taxon-name-part-type="genus" reg="Nanhaipotamon">N.</tp:taxon-name-part><tp:taxon-name-part taxon-name-part-type="species" reg="longhaiense">longhaiense</tp:taxon-name-part></tp:taxon-name></italic> sp. nov., which has a semicircular G1 terminal segment inner distal angle, <italic><tp:taxon-name><tp:taxon-name-part taxon-name-part-type="genus" reg="Nanhaipotamon">N.</tp:taxon-name-part><tp:taxon-name-part taxon-name-part-type="species" reg="guangdongense">guangdongense</tp:taxon-name-part></tp:taxon-name></italic>, <italic><tp:taxon-name><tp:taxon-name-part taxon-name-part-type="genus" reg="Nanhaipotamon">N.</tp:taxon-name-part><tp:taxon-name-part taxon-name-part-type="species" reg="hepingense">hepingense</tp:taxon-name-part></tp:taxon-name></italic>, <italic><tp:taxon-name><tp:taxon-name-part taxon-name-part-type="genus" reg="Nanhaipotamon">N.</tp:taxon-name-part><tp:taxon-name-part taxon-name-part-type="species" reg="yongchuense">yongchuense</tp:taxon-name-part></tp:taxon-name></italic>, <italic><tp:taxon-name><tp:taxon-name-part taxon-name-part-type="genus" reg="Nanhaipotamon">N.</tp:taxon-name-part><tp:taxon-name-part taxon-name-part-type="species" reg="nanriense">nanriense</tp:taxon-name-part></tp:taxon-name></italic>, and <italic><tp:taxon-name><tp:taxon-name-part taxon-name-part-type="genus" reg="Nanhaipotamon">N.</tp:taxon-name-part><tp:taxon-name-part taxon-name-part-type="species" reg="huaanense">huaanense</tp:taxon-name-part></tp:taxon-name></italic> differ in having instead a bluntly triangular G1 terminal segment inner distal angle (Fig. <xref ref-type="fig" rid="F5">5B–F</xref>). The G1 terminal segment inner distal angle is also semicircular in both <italic><tp:taxon-name><tp:taxon-name-part taxon-name-part-type="genus" reg="Nanhaipotamon">N.</tp:taxon-name-part><tp:taxon-name-part taxon-name-part-type="species" reg="wupingense">wupingense</tp:taxon-name-part></tp:taxon-name></italic> and <italic><tp:taxon-name><tp:taxon-name-part taxon-name-part-type="genus" reg="Nanhaipotamon">N.</tp:taxon-name-part><tp:taxon-name-part taxon-name-part-type="species" reg="macau">macau</tp:taxon-name-part></tp:taxon-name></italic> (<xref ref-type="bibr" rid="B14">Huang et al. 2018a</xref>); however, the terminal segments in these two species are proportionately larger. In <italic><tp:taxon-name><tp:taxon-name-part taxon-name-part-type="genus" reg="Nanhaipotamon">N.</tp:taxon-name-part><tp:taxon-name-part taxon-name-part-type="species" reg="macau">macau</tp:taxon-name-part></tp:taxon-name></italic>, the G1 terminal segment distal margin is sinuous to V-shaped (cf. <xref ref-type="bibr" rid="B14">Huang et al. 2018a</xref>: fig. 5D, E). In <italic><tp:taxon-name><tp:taxon-name-part taxon-name-part-type="genus" reg="Nanhaipotamon">N.</tp:taxon-name-part><tp:taxon-name-part taxon-name-part-type="species" reg="wupingense">wupingense</tp:taxon-name-part></tp:taxon-name></italic>, the G1 terminal segment distal margin is sinuous to an inverte V-shaped (cf. <xref ref-type="bibr" rid="B4">Cheng et al. 2003</xref>: fig. 7; <xref ref-type="bibr" rid="B14">Huang et al. 2018a</xref>: fig. 6D). In <italic><tp:taxon-name><tp:taxon-name-part taxon-name-part-type="genus" reg="Nanhaipotamon">N.</tp:taxon-name-part><tp:taxon-name-part taxon-name-part-type="species" reg="longhaiense">longhaiense</tp:taxon-name-part></tp:taxon-name></italic> sp. nov., however, the G1 terminal segment distal margin is flat to oblique (Fig. <xref ref-type="fig" rid="F6">6A–C</xref>). The detailed differences between the new species and congeners are presented in Table <xref ref-type="table" rid="T2">2</xref>.</p><table-wrap id="T2" position="float" orientation="portrait"><label>Table 2.</label><caption><p>Morphological difference among eight species of <italic><tp:taxon-name><tp:taxon-name-part taxon-name-part-type="genus" reg="Nanhaipotamon">Nanhaipotamon</tp:taxon-name-part></tp:taxon-name></italic>.</p></caption><table id="TID0EAIAI" rules="all"><tbody><tr><th rowspan="1" colspan="1" style="color: #231f20">Species/character</th><th rowspan="1" colspan="1" style="color: #231f20">Ratio of flagellum length to exopod length</th><th rowspan="1" colspan="1" style="color: #231f20">G1 <italic>in situ</italic></th><th rowspan="1" colspan="1" style="color: #231f20">Inner margin of G1 terminal segment</th><th rowspan="1" colspan="1" style="color: #231f20">Inner distal angle of G1 terminal segment</th><th rowspan="1" colspan="1" style="color: #231f20">Outer distal angle of G1 terminal segment</th></tr><tr><td rowspan="1" colspan="1" style="color: #231f20"><italic><tp:taxon-name><tp:taxon-name-part taxon-name-part-type="genus" reg="Nanhaipotamon"/><tp:taxon-name-part taxon-name-part-type="species" reg="longhaiense">longhaiense</tp:taxon-name-part></tp:taxon-name></italic> sp. nov.</td><td rowspan="1" colspan="1" style="color: #231f20">0.4 (Fig. <xref ref-type="fig" rid="F2">2D</xref>)</td><td rowspan="1" colspan="1" style="color: #231f20">Exceeding pleonal locking tubercle (Fig. <xref ref-type="fig" rid="F2">2B</xref>)</td><td rowspan="1" colspan="1" style="color: #231f20">Convex (Fig. <xref ref-type="fig" rid="F5">5A</xref>)</td><td rowspan="1" colspan="1" style="color: #231f20">Semicircular (Fig. <xref ref-type="fig" rid="F5">5A</xref>)</td><td rowspan="1" colspan="1" style="color: #231f20">Relatively stout; bent outwards at angle of about 60° (Fig. <xref ref-type="fig" rid="F5">5A</xref>)</td></tr><tr><td rowspan="1" colspan="1" style="color: #231f20"><italic><tp:taxon-name><tp:taxon-name-part taxon-name-part-type="genus" reg="Nanhaipotamon">N.</tp:taxon-name-part><tp:taxon-name-part taxon-name-part-type="species" reg="nanriense">nanriense</tp:taxon-name-part></tp:taxon-name></italic> (cf. <xref ref-type="bibr" rid="B8">Dai 1999</xref>: fig. 53)</td><td rowspan="1" colspan="1" style="color: #231f20">0.4</td><td rowspan="1" colspan="1" style="color: #231f20">Exceeding pleonal locking tubercle</td><td rowspan="1" colspan="1" style="color: #231f20">Gently convex (Fig. <xref ref-type="fig" rid="F5">5E</xref>)</td><td rowspan="1" colspan="1" style="color: #231f20">Blunt; triangular (Fig. <xref ref-type="fig" rid="F5">5E</xref>)</td><td rowspan="1" colspan="1" style="color: #231f20">Relatively stout; bent outwards at angle of about 45° (Fig. <xref ref-type="fig" rid="F5">5E</xref>)</td></tr><tr><td rowspan="1" colspan="1" style="color: #231f20"><italic><tp:taxon-name><tp:taxon-name-part taxon-name-part-type="genus" reg="Nanhaipotamon">N.</tp:taxon-name-part><tp:taxon-name-part taxon-name-part-type="species" reg="yongchuense">yongchuense</tp:taxon-name-part></tp:taxon-name></italic> (cf. <xref ref-type="bibr" rid="B8">Dai 1999</xref>: fig. 54)</td><td rowspan="1" colspan="1" style="color: #231f20">0.1</td><td rowspan="1" colspan="1" style="color: #231f20">Exceeding pleonal locking tubercle</td><td rowspan="1" colspan="1" style="color: #231f20">Gently convex (Fig. <xref ref-type="fig" rid="F5">5D</xref>)</td><td rowspan="1" colspan="1" style="color: #231f20">Blunt; triangular (Fig. <xref ref-type="fig" rid="F5">5D</xref>)</td><td rowspan="1" colspan="1" style="color: #231f20">Relatively stout; bent outwards at angle of about 45° (Fig. <xref ref-type="fig" rid="F5">5D</xref>)</td></tr><tr><td rowspan="1" colspan="1" style="color: #231f20"><italic><tp:taxon-name><tp:taxon-name-part taxon-name-part-type="genus" reg="Nanhaipotamon">N.</tp:taxon-name-part><tp:taxon-name-part taxon-name-part-type="species" reg="huaanense">huaanense</tp:taxon-name-part></tp:taxon-name></italic> (cf. <xref ref-type="bibr" rid="B8">Dai 1999</xref>: fig. 55)</td><td rowspan="1" colspan="1" style="color: #231f20">0.1</td><td rowspan="1" colspan="1" style="color: #231f20">Reaching pleonal locking tubercle</td><td rowspan="1" colspan="1" style="color: #231f20">Gently convex</td><td rowspan="1" colspan="1" style="color: #231f20">Blunt; triangular</td><td rowspan="1" colspan="1" style="color: #231f20">Relatively slender; bent outwards at angle of about 60°</td></tr><tr><td rowspan="1" colspan="1" style="color: #231f20">
                        <italic><tp:taxon-name><tp:taxon-name-part taxon-name-part-type="genus" reg="Nanhaipotamon">N.</tp:taxon-name-part><tp:taxon-name-part taxon-name-part-type="species" reg="wupingense">wupingense</tp:taxon-name-part></tp:taxon-name></italic>
                      </td><td rowspan="1" colspan="1" style="color: #231f20">0.1 (cf. <xref ref-type="bibr" rid="B4">Cheng et al. 2003</xref>: fig. 5)</td><td rowspan="1" colspan="1" style="color: #231f20">Exceeding pleonal locking tubercle (cf. <xref ref-type="bibr" rid="B4">Cheng et al. 2003</xref>: fig. 3)</td><td rowspan="1" colspan="1" style="color: #231f20">Gently convex (cf. <xref ref-type="bibr" rid="B4">Cheng et al. 2003</xref>: fig. 7)</td><td rowspan="1" colspan="1" style="color: #231f20">Distinctly expanded; semicircular (cf. <xref ref-type="bibr" rid="B4">Cheng et al. 2003</xref>: fig. 7)</td><td rowspan="1" colspan="1" style="color: #231f20">Relatively stout; bent outwards &gt;60° (cf. <xref ref-type="bibr" rid="B4">Cheng et al. 2003</xref>: fig. 7)</td></tr><tr><td rowspan="1" colspan="1" style="color: #231f20">
                        <italic><tp:taxon-name><tp:taxon-name-part taxon-name-part-type="genus" reg="Nanhaipotamon">N.</tp:taxon-name-part><tp:taxon-name-part taxon-name-part-type="species" reg="macau">macau</tp:taxon-name-part></tp:taxon-name></italic>
                      </td><td rowspan="1" colspan="1" style="color: #231f20">0.2 (cf. <xref ref-type="bibr" rid="B14">Huang et al. 2018a</xref>: fig. 5A)</td><td rowspan="1" colspan="1" style="color: #231f20">Exceeding pleonal locking tubercle (cf. <xref ref-type="bibr" rid="B14">Huang et al. 2018a</xref>: fig. 3D)</td><td rowspan="1" colspan="1" style="color: #231f20">Gently convex (cf. <xref ref-type="bibr" rid="B14">Huang et al. 2018a</xref>: fig. 5D, E)</td><td rowspan="1" colspan="1" style="color: #231f20">Distinctly expanded; semicircular (cf. <xref ref-type="bibr" rid="B14">Huang et al. 2018a</xref>: fig. 5D, E)</td><td rowspan="1" colspan="1" style="color: #231f20">Relatively stout; bent outwards at angle of about 90° (cf. <xref ref-type="bibr" rid="B14">Huang et al. 2018a</xref>: fig. 5D, E)</td></tr><tr><td rowspan="1" colspan="1" style="color: #231f20"><italic><tp:taxon-name><tp:taxon-name-part taxon-name-part-type="genus" reg="Nanhaipotamon">N.</tp:taxon-name-part><tp:taxon-name-part taxon-name-part-type="species" reg="hepingense">hepingense</tp:taxon-name-part></tp:taxon-name></italic> (cf. <xref ref-type="bibr" rid="B8">Dai 1999</xref>: fig. 59)</td><td rowspan="1" colspan="1" style="color: #231f20">0.5</td><td rowspan="1" colspan="1" style="color: #231f20">Exceeding suture 4/5</td><td rowspan="1" colspan="1" style="color: #231f20">Gently convex (Fig. <xref ref-type="fig" rid="F5">5C</xref>)</td><td rowspan="1" colspan="1" style="color: #231f20">Blunt; triangular (Fig. <xref ref-type="fig" rid="F5">5C</xref>)</td><td rowspan="1" colspan="1" style="color: #231f20">Relatively stout; bent outwards &gt;60° (Fig. <xref ref-type="fig" rid="F5">5C</xref>)</td></tr><tr><td rowspan="1" colspan="1" style="color: #231f20"><italic><tp:taxon-name><tp:taxon-name-part taxon-name-part-type="genus" reg="Nanhaipotamon">N.</tp:taxon-name-part><tp:taxon-name-part taxon-name-part-type="species" reg="guangdongense">guangdongense</tp:taxon-name-part></tp:taxon-name></italic> (cf. <xref ref-type="bibr" rid="B8">Dai 1999</xref>: fig. 60)</td><td rowspan="1" colspan="1" style="color: #231f20">0.5</td><td rowspan="1" colspan="1" style="color: #231f20">Not reaching pleonal locking tubercle</td><td rowspan="1" colspan="1" style="color: #231f20">Distinctly convex (Fig. <xref ref-type="fig" rid="F5">5B</xref>)</td><td rowspan="1" colspan="1" style="color: #231f20">Triangular (Fig. <xref ref-type="fig" rid="F5">5B</xref>)</td><td rowspan="1" colspan="1" style="color: #231f20">Relatively stout; bent outwards &gt;60° (Fig. <xref ref-type="fig" rid="F5">5B</xref>)</td></tr></tbody></table></table-wrap><fig id="F7" position="float" orientation="portrait"><object-id xmlns:xlink="http://www.w3.org/1999/xlink" content-type="doi" xlink:type="simple">10.3897/zookeys.1062.71171.figure7</object-id><object-id xmlns:xlink="http://www.w3.org/1999/xlink" content-type="arpha" xlink:type="simple">22A8AE26-67FB-5CF5-B80B-D1A02BA85CC7</object-id><label>Figure 7.</label><caption><p>Habitat environment. <bold>A</bold> burrow inhabited by the new species (indicated by circle) <bold>B</bold> habitat environment.</p></caption><graphic xmlns:xlink="http://www.w3.org/1999/xlink" xlink:href="zookeys-1062-011-g007.jpg" position="float" orientation="portrait" xlink:type="simple" id="oo_598457.jpg"><uri content-type="original_file" xlink:type="simple">https://binary.pensoft.net/fig/598457</uri></graphic></fig></tp:treatment-sec><ref-list><ref id="B8"><mixed-citation xmlns:xlink="http://www.w3.org/1999/xlink" xlink:type="simple"><person-group><name name-style="western"><surname>Dai</surname><given-names>AY</given-names></name></person-group> (<year>1999</year>) <source>Fauna Sinica (<tp:taxon-name><tp:taxon-name-part taxon-name-part-type="phylum">Arthropoda</tp:taxon-name-part></tp:taxon-name>. <tp:taxon-name><tp:taxon-name-part taxon-name-part-type="subphylum">Crustacea</tp:taxon-name-part></tp:taxon-name>. <tp:taxon-name><tp:taxon-name-part taxon-name-part-type="class">Malacostraca</tp:taxon-name-part></tp:taxon-name>. <tp:taxon-name><tp:taxon-name-part taxon-name-part-type="order">Decapoda</tp:taxon-name-part></tp:taxon-name>. Parathelphusicae. <tp:taxon-name><tp:taxon-name-part taxon-name-part-type="family">Potamidae</tp:taxon-name-part></tp:taxon-name>).</source><publisher-name>Science Press</publisher-name>, <publisher-loc>Beijing</publisher-loc>, <size units="page">501 pp</size>. [In Chinese with English summary]</mixed-citation></ref><ref id="B14"><mixed-citation xmlns:xlink="http://www.w3.org/1999/xlink" xlink:type="simple"><person-group><name name-style="western"><surname>Huang</surname><given-names>C</given-names></name><name name-style="western"><surname>Wong</surname><given-names>KC</given-names></name><name name-style="western"><surname>Ahyong</surname><given-names>ST</given-names></name></person-group> (<year>2018a</year>) <article-title>The freshwater crabs of Macau, with the description of a new species of <italic><tp:taxon-name><tp:taxon-name-part taxon-name-part-type="genus">Nanhaipotamon</tp:taxon-name-part></tp:taxon-name></italic> Bott, 1968 and the redescription of <italic><tp:taxon-name><tp:taxon-name-part taxon-name-part-type="genus">Nanhaipotamon</tp:taxon-name-part><tp:taxon-name-part taxon-name-part-type="species">wupingense</tp:taxon-name-part></tp:taxon-name></italic> Cheng, Yang, Zhong &amp; Li, 2003 (<tp:taxon-name><tp:taxon-name-part taxon-name-part-type="subphylum">Crustacea</tp:taxon-name-part></tp:taxon-name>, <tp:taxon-name><tp:taxon-name-part taxon-name-part-type="order">Decapoda</tp:taxon-name-part></tp:taxon-name>, <tp:taxon-name><tp:taxon-name-part taxon-name-part-type="family">Potamidae</tp:taxon-name-part></tp:taxon-name>).</article-title><source>Zookeys</source><volume>810</volume>: <fpage>91</fpage>–<lpage>111</lpage>. <ext-link xlink:type="simple" ext-link-type="doi" xlink:href="10.3897/zookeys.810.30726">https://doi.org/10.3897/zookeys.810.30726</ext-link></mixed-citation></ref><ref id="B4"><mixed-citation xmlns:xlink="http://www.w3.org/1999/xlink" xlink:type="simple"><person-group><name name-style="western"><surname>Cheng</surname><given-names>YZ</given-names></name><name name-style="western"><surname>Yang</surname><given-names>WC</given-names></name><name name-style="western"><surname>Zhong</surname><given-names>YH</given-names></name><name name-style="western"><surname>Li</surname><given-names>L</given-names></name></person-group> (<year>2003</year>) <article-title>A new species of the genus <italic><tp:taxon-name><tp:taxon-name-part taxon-name-part-type="genus">Nanhaipotamon</tp:taxon-name-part></tp:taxon-name></italic> (<tp:taxon-name><tp:taxon-name-part taxon-name-part-type="order">Decapoda</tp:taxon-name-part></tp:taxon-name>: Potamid).</article-title><source>Journal of Xiamen University</source><volume>42</volume>: <fpage>676</fpage>–<lpage>678</lpage>.</mixed-citation></ref></ref-list></tp:taxon-treatment>
