# Supplementary material for: A new species of freshwater crab of the genus Nanhaipotamon Bott, 1968 (Crustacea, Decapoda, Brachyura, Potamidae) from Longhai, Fujian Province, China
Source: Zookeys. 2021 Oct 12;1062:11–30. doi: 10.3897/zookeys.1062.71171 (PMC8526509; doi:10.3897/zookeys.1062.71171)
Supplement: Supplementary material 1 — BI phylogenetic tree based on 16S gene [file zookeys-1062-011-s001.tre]

#NEXUS
[ID: 1893300265]
begin taxa;
	dimensions ntax=37;
	taxlabels
		Socotrapotamon_nojidense_AB428
		Nanhaipotamon_dongyinense_AB21
		Nanhaipotamon_hepingense_AB433
		Nanhaipotamon_hongkongense_AB2
		Nanhaipotamon_huaanense_AB2128
		Nanhaipotamon_pingyuanense_AB2
		Nanhaipotamon_wenzhouense_AB43
		Nanhaipotamon_yongchuense_AB43
		Nanhaipotamon_nanriense_AB2128
		Nanhaipotamon_formosanum__AB21
		Nanhaipotamon_wupingense_AB470
		Nanhaipotamon_pinghenseAB43355
		Nanhaipotamon_wupingenseAB4335
		Diyutamon_cereum_LC198520
		Chinapotamon_glabrum_AB428451
		Minpotamon_nasicum_AB428450
		Huananpotamon_angulatum_AB4284
		Chinapotamon_maolanense_112800
		Qianguimon_aflagellum__MG70923
		Yarepotamon_gracilipa_AB428452
		Cantopotamon_hengqinense_LC342
		Geothelphusa_olea_AB428455
		Geothelphusa_marginata_fulva_A
		Geothelphusa_albogilva_AB12736
		Hainanpotamon_fuchengense_AB42
		Candidiopotamon_rathbunae_AB20
		Neotiwaripotamon_jianfengense_
		Ryukyum_yaeyamense_AB428458
		Apotamonautes_hainanensis__AB4
		Cryptopotamon_anacoluthon_AB42
		Amamiku_amamensis_AB428457
		Diyutamon_cereumLC198519
		Luteomon_spinapodumLC383796
		c11
		c12
		C13
		C14
		;
end;
begin trees;
	translate
		1	Socotrapotamon_nojidense_AB428,
		2	Nanhaipotamon_dongyinense_AB21,
		3	Nanhaipotamon_hepingense_AB433,
		4	Nanhaipotamon_hongkongense_AB2,
		5	Nanhaipotamon_huaanense_AB2128,
		6	Nanhaipotamon_pingyuanense_AB2,
		7	Nanhaipotamon_wenzhouense_AB43,
		8	Nanhaipotamon_yongchuense_AB43,
		9	Nanhaipotamon_nanriense_AB2128,
		10	Nanhaipotamon_formosanum__AB21,
		11	Nanhaipotamon_wupingense_AB470,
		12	Nanhaipotamon_pinghenseAB43355,
		13	Nanhaipotamon_wupingenseAB4335,
		14	Diyutamon_cereum_LC198520,
		15	Chinapotamon_glabrum_AB428451,
		16	Minpotamon_nasicum_AB428450,
		17	Huananpotamon_angulatum_AB4284,
		18	Chinapotamon_maolanense_112800,
		19	Qianguimon_aflagellum__MG70923,
		20	Yarepotamon_gracilipa_AB428452,
		21	Cantopotamon_hengqinense_LC342,
		22	Geothelphusa_olea_AB428455,
		23	Geothelphusa_marginata_fulva_A,
		24	Geothelphusa_albogilva_AB12736,
		25	Hainanpotamon_fuchengense_AB42,
		26	Candidiopotamon_rathbunae_AB20,
		27	Neotiwaripotamon_jianfengense_,
		28	Ryukyum_yaeyamense_AB428458,
		29	Apotamonautes_hainanensis__AB4,
		30	Cryptopotamon_anacoluthon_AB42,
		31	Amamiku_amamensis_AB428457,
		32	Diyutamon_cereumLC198519,
		33	Luteomon_spinapodumLC383796,
		34	c11,
		35	c12,
		36	C13,
		37	C14
		;
   tree con_all_compat = [&U] (1[&prob=1.00000000e+000,prob_stddev=0.00000000e+000,prob_range={1.00000000e+000,1.00000000e+000},prob(percent)="100",prob+-sd="100+-0"]:1.091149e-001[&length_mean=1.11765893e-001,length_median=1.09114900e-001,length_95%HPD={6.44133700e-002,1.66441700e-001}],33[&prob=1.00000000e+000,prob_stddev=0.00000000e+000,prob_range={1.00000000e+000,1.00000000e+000},prob(percent)="100",prob+-sd="100+-0"]:4.820483e-002[&length_mean=5.02445239e-002,length_median=4.82048300e-002,length_95%HPD={2.10437100e-002,8.43256600e-002}],((((((((((((((2[&prob=1.00000000e+000,prob_stddev=0.00000000e+000,prob_range={1.00000000e+000,1.00000000e+000},prob(percent)="100",prob+-sd="100+-0"]:3.530616e-003[&length_mean=4.31903091e-003,length_median=3.53061600e-003,length_95%HPD={2.64630100e-005,1.04951000e-002}],7[&prob=1.00000000e+000,prob_stddev=0.00000000e+000,prob_range={1.00000000e+000,1.00000000e+000},prob(percent)="100",prob+-sd="100+-0"]:1.623142e-003[&length_mean=2.27343954e-003,length_median=1.62314200e-003,length_95%HPD={4.51280000e-007,6.56680200e-003}])[&prob=9.92005330e-001,prob_stddev=0.00000000e+000,prob_range={9.92005330e-001,9.92005330e-001},prob(percent)="99",prob+-sd="99+-0"]:5.930410e-003[&length_mean=6.60454589e-003,length_median=5.93041000e-003,length_95%HPD={5.25062700e-004,1.43286700e-002}],9[&prob=1.00000000e+000,prob_stddev=0.00000000e+000,prob_range={1.00000000e+000,1.00000000e+000},prob(percent)="100",prob+-sd="100+-0"]:3.560809e-003[&length_mean=4.34790773e-003,length_median=3.56080900e-003,length_95%HPD={1.53921600e-004,1.08786300e-002}])[&prob=2.13857428e-001,prob_stddev=8.47962829e-003,prob_range={2.07861426e-001,2.19853431e-001},prob(percent)="21",prob+-sd="21+-1"]:1.641525e-003[&length_mean=2.29405216e-003,length_median=1.64152500e-003,length_95%HPD={3.62119100e-006,7.05998400e-003}],8[&prob=1.00000000e+000,prob_stddev=0.00000000e+000,prob_range={1.00000000e+000,1.00000000e+000},prob(percent)="100",prob+-sd="100+-0"]:7.951634e-003[&length_mean=8.80630109e-003,length_median=7.95163400e-003,length_95%HPD={1.60676500e-003,1.76975200e-002}])[&prob=2.21518987e-001,prob_stddev=3.29763322e-003,prob_range={2.19187209e-001,2.23850766e-001},prob(percent)="22",prob+-sd="22+-0"]:1.690586e-003[&length_mean=2.57288503e-003,length_median=1.69058600e-003,length_95%HPD={1.39761200e-006,7.75938100e-003}],10[&prob=1.00000000e+000,prob_stddev=0.00000000e+000,prob_range={1.00000000e+000,1.00000000e+000},prob(percent)="100",prob+-sd="100+-0"]:3.470368e-003[&length_mean=4.14799975e-003,length_median=3.47036800e-003,length_95%HPD={1.26194700e-005,9.97487500e-003}])[&prob=9.95003331e-001,prob_stddev=1.41327138e-003,prob_range={9.94003997e-001,9.96002665e-001},prob(percent)="100",prob+-sd="100+-0"]:1.103272e-002[&length_mean=1.19409548e-002,length_median=1.10327200e-002,length_95%HPD={2.83810700e-003,2.43304000e-002}],4[&prob=1.00000000e+000,prob_stddev=0.00000000e+000,prob_range={1.00000000e+000,1.00000000e+000},prob(percent)="100",prob+-sd="100+-0"]:1.528441e-002[&length_mean=1.62341131e-002,length_median=1.52844100e-002,length_95%HPD={3.94489100e-003,2.95162300e-002}])[&prob=9.58027981e-001,prob_stddev=2.82654276e-003,prob_range={9.56029314e-001,9.60026649e-001},prob(percent)="96",prob+-sd="96+-0"]:7.401344e-003[&length_mean=8.25713567e-003,length_median=7.40134400e-003,length_95%HPD={4.50140600e-004,1.80916400e-002}],(((3[&prob=1.00000000e+000,prob_stddev=0.00000000e+000,prob_range={1.00000000e+000,1.00000000e+000},prob(percent)="100",prob+-sd="100+-0"]:1.458423e-003[&length_mean=2.18897765e-003,length_median=1.45842300e-003,length_95%HPD={1.51331300e-007,6.82350400e-003}],12[&prob=1.00000000e+000,prob_stddev=0.00000000e+000,prob_range={1.00000000e+000,1.00000000e+000},prob(percent)="100",prob+-sd="100+-0"]:1.436686e-003[&length_mean=2.11681522e-003,length_median=1.43668600e-003,length_95%HPD={2.30802700e-006,6.30128600e-003}])[&prob=1.00000000e+000,prob_stddev=0.00000000e+000,prob_range={1.00000000e+000,1.00000000e+000},prob(percent)="100",prob+-sd="100+-0"]:1.389941e-002[&length_mean=1.48934725e-002,length_median=1.38994100e-002,length_95%HPD={3.61164600e-003,2.79984600e-002}],(5[&prob=1.00000000e+000,prob_stddev=0.00000000e+000,prob_range={1.00000000e+000,1.00000000e+000},prob(percent)="100",prob+-sd="100+-0"]:1.716639e-003[&length_mean=2.52099419e-003,length_median=1.71663900e-003,length_95%HPD={4.26789800e-006,7.65561700e-003}],6[&prob=1.00000000e+000,prob_stddev=0.00000000e+000,prob_range={1.00000000e+000,1.00000000e+000},prob(percent)="100",prob+-sd="100+-0"]:3.395455e-003[&length_mean=4.19121726e-003,length_median=3.39545500e-003,length_95%HPD={1.91070300e-005,1.03252100e-002}])[&prob=1.00000000e+000,prob_stddev=0.00000000e+000,prob_range={1.00000000e+000,1.00000000e+000},prob(percent)="100",prob+-sd="100+-0"]:1.815448e-002[&length_mean=1.91295027e-002,length_median=1.81544800e-002,length_95%HPD={6.41368800e-003,3.47311100e-002}])[&prob=9.42038641e-001,prob_stddev=3.76872368e-003,prob_range={9.39373751e-001,9.44703531e-001},prob(percent)="94",prob+-sd="94+-0"]:7.911415e-003[&length_mean=8.98133842e-003,length_median=7.91141500e-003,length_95%HPD={1.20036200e-004,1.95871100e-002}],((34[&prob=1.00000000e+000,prob_stddev=0.00000000e+000,prob_range={1.00000000e+000,1.00000000e+000},prob(percent)="100",prob+-sd="100+-0"]:1.567137e-003[&length_mean=2.26123568e-003,length_median=1.56713700e-003,length_95%HPD={7.52037100e-007,6.93332500e-003}],(35[&prob=1.00000000e+000,prob_stddev=0.00000000e+000,prob_range={1.00000000e+000,1.00000000e+000},prob(percent)="100",prob+-sd="100+-0"]:1.493305e-003[&length_mean=2.19061004e-003,length_median=1.49330500e-003,length_95%HPD={2.55375300e-007,6.74811400e-003}],37[&prob=1.00000000e+000,prob_stddev=0.00000000e+000,prob_range={1.00000000e+000,1.00000000e+000},prob(percent)="100",prob+-sd="100+-0"]:1.476336e-003[&length_mean=2.14600502e-003,length_median=1.47633600e-003,length_95%HPD={1.40584800e-006,6.53208100e-003}])[&prob=2.05529647e-001,prob_stddev=2.35545230e-003,prob_range={2.03864091e-001,2.07195203e-001},prob(percent)="21",prob+-sd="21+-0"]:1.454907e-003[&length_mean=2.15744231e-003,length_median=1.45490700e-003,length_95%HPD={3.98337800e-006,6.08683400e-003}])[&prob=2.10859427e-001,prob_stddev=4.23981414e-003,prob_range={2.07861426e-001,2.13857428e-001},prob(percent)="21",prob+-sd="21+-0"]:1.539848e-003[&length_mean=2.28428774e-003,length_median=1.53984800e-003,length_95%HPD={1.07596000e-006,6.96682500e-003}],36[&prob=1.00000000e+000,prob_stddev=0.00000000e+000,prob_range={1.00000000e+000,1.00000000e+000},prob(percent)="100",prob+-sd="100+-0"]:3.655965e-003[&length_mean=4.43728085e-003,length_median=3.65596500e-003,length_95%HPD={7.47006500e-005,1.08106500e-002}])[&prob=1.00000000e+000,prob_stddev=0.00000000e+000,prob_range={1.00000000e+000,1.00000000e+000},prob(percent)="100",prob+-sd="100+-0"]:2.510530e-002[&length_mean=2.61568054e-002,length_median=2.51053000e-002,length_95%HPD={1.01101100e-002,4.34766500e-002}])[&prob=4.98001332e-001,prob_stddev=9.89289967e-003,prob_range={4.91005996e-001,5.04996669e-001},prob(percent)="50",prob+-sd="50+-1"]:5.993473e-003[&length_mean=6.82212912e-003,length_median=5.99347300e-003,length_95%HPD={4.34144300e-005,1.60552200e-002}])[&prob=4.64023984e-001,prob_stddev=9.89289967e-003,prob_range={4.57028648e-001,4.71019320e-001},prob(percent)="46",prob+-sd="46+-1"]:5.098099e-003[&length_mean=6.31913997e-003,length_median=5.09809900e-003,length_95%HPD={1.44907100e-005,1.63121500e-002}],(11[&prob=1.00000000e+000,prob_stddev=0.00000000e+000,prob_range={1.00000000e+000,1.00000000e+000},prob(percent)="100",prob+-sd="100+-0"]:1.726077e-003[&length_mean=2.45653546e-003,length_median=1.72607700e-003,length_95%HPD={3.61681500e-006,6.96960600e-003}],13[&prob=1.00000000e+000,prob_stddev=0.00000000e+000,prob_range={1.00000000e+000,1.00000000e+000},prob(percent)="100",prob+-sd="100+-0"]:3.379264e-003[&length_mean=4.15851881e-003,length_median=3.37926400e-003,length_95%HPD={4.00030900e-007,1.04655900e-002}])[&prob=1.00000000e+000,prob_stddev=0.00000000e+000,prob_range={1.00000000e+000,1.00000000e+000},prob(percent)="100",prob+-sd="100+-0"]:2.118209e-002[&length_mean=2.21824061e-002,length_median=2.11820900e-002,length_95%HPD={8.54603900e-003,3.90995700e-002}])[&prob=7.47168554e-001,prob_stddev=1.17772615e-002,prob_range={7.38840773e-001,7.55496336e-001},prob(percent)="75",prob+-sd="75+-1"]:7.169444e-003[&length_mean=8.05262271e-003,length_median=7.16944400e-003,length_95%HPD={2.00114400e-005,1.75060200e-002}],((14[&prob=1.00000000e+000,prob_stddev=0.00000000e+000,prob_range={1.00000000e+000,1.00000000e+000},prob(percent)="100",prob+-sd="100+-0"]:3.661760e-003[&length_mean=4.37575054e-003,length_median=3.66176000e-003,length_95%HPD={1.56244500e-004,1.06020000e-002}],32[&prob=1.00000000e+000,prob_stddev=0.00000000e+000,prob_range={1.00000000e+000,1.00000000e+000},prob(percent)="100",prob+-sd="100+-0"]:1.603222e-003[&length_mean=2.26354819e-003,length_median=1.60322200e-003,length_95%HPD={2.95351500e-007,6.74230000e-003}])[&prob=9.99333777e-001,prob_stddev=9.42180921e-004,prob_range={9.98667555e-001,1.00000000e+000},prob(percent)="100",prob+-sd="100+-0"]:1.622379e-002[&length_mean=1.71706794e-002,length_median=1.62237900e-002,length_95%HPD={4.30726600e-003,3.32604800e-002}],(15[&prob=1.00000000e+000,prob_stddev=0.00000000e+000,prob_range={1.00000000e+000,1.00000000e+000},prob(percent)="100",prob+-sd="100+-0"]:1.496831e-002[&length_mean=1.59736078e-002,length_median=1.49683100e-002,length_95%HPD={3.49215100e-003,3.00454200e-002}],18[&prob=1.00000000e+000,prob_stddev=0.00000000e+000,prob_range={1.00000000e+000,1.00000000e+000},prob(percent)="100",prob+-sd="100+-0"]:1.613292e-002[&length_mean=1.72579472e-002,length_median=1.61329200e-002,length_95%HPD={4.75962000e-003,3.25839200e-002}])[&prob=9.97668221e-001,prob_stddev=1.41327138e-003,prob_range={9.96668887e-001,9.98667555e-001},prob(percent)="100",prob+-sd="100+-0"]:1.570304e-002[&length_mean=1.65760923e-002,length_median=1.57030400e-002,length_95%HPD={4.19553500e-003,3.08220100e-002}])[&prob=9.98334444e-001,prob_stddev=4.71090460e-004,prob_range={9.98001332e-001,9.98667555e-001},prob(percent)="100",prob+-sd="100+-0"]:1.425586e-002[&length_mean=1.54162004e-002,length_median=1.42558600e-002,length_95%HPD={3.35452600e-003,3.06570500e-002}])[&prob=4.13057961e-001,prob_stddev=1.88436184e-003,prob_range={4.11725516e-001,4.14390406e-001},prob(percent)="41",prob+-sd="41+-0"]:4.995447e-003[&length_mean=6.08082491e-003,length_median=4.99544700e-003,length_95%HPD={2.00568000e-005,1.53174500e-002}],16[&prob=1.00000000e+000,prob_stddev=0.00000000e+000,prob_range={1.00000000e+000,1.00000000e+000},prob(percent)="100",prob+-sd="100+-0"]:3.248441e-002[&length_mean=3.36172379e-002,length_median=3.24844100e-002,length_95%HPD={1.44892500e-002,5.56799600e-002}])[&prob=4.13724184e-001,prob_stddev=9.42180921e-003,prob_range={4.07061959e-001,4.20386409e-001},prob(percent)="41",prob+-sd="41+-1"]:5.492072e-003[&length_mean=6.45287887e-003,length_median=5.49207200e-003,length_95%HPD={8.57454400e-005,1.60228100e-002}],(19[&prob=1.00000000e+000,prob_stddev=0.00000000e+000,prob_range={1.00000000e+000,1.00000000e+000},prob(percent)="100",prob+-sd="100+-0"]:3.054465e-002[&length_mean=3.20929733e-002,length_median=3.05446500e-002,length_95%HPD={1.26278800e-002,5.24510200e-002}],21[&prob=1.00000000e+000,prob_stddev=0.00000000e+000,prob_range={1.00000000e+000,1.00000000e+000},prob(percent)="100",prob+-sd="100+-0"]:3.838545e-002[&length_mean=3.97201813e-002,length_median=3.83854500e-002,length_95%HPD={1.73680800e-002,6.35918300e-002}])[&prob=1.68887408e-001,prob_stddev=2.59099753e-002,prob_range={1.50566289e-001,1.87208528e-001},prob(percent)="17",prob+-sd="17+-3"]:5.035286e-003[&length_mean=6.17292989e-003,length_median=5.03528600e-003,length_95%HPD={3.46321200e-005,1.60677900e-002}])[&prob=1.44903398e-001,prob_stddev=2.02568898e-002,prob_range={1.30579614e-001,1.59227182e-001},prob(percent)="14",prob+-sd="14+-2"]:4.593225e-003[&length_mean=5.51000139e-003,length_median=4.59322500e-003,length_95%HPD={3.32665800e-005,1.43949100e-002}],((17[&prob=1.00000000e+000,prob_stddev=0.00000000e+000,prob_range={1.00000000e+000,1.00000000e+000},prob(percent)="100",prob+-sd="100+-0"]:3.144746e-002[&length_mean=3.26789153e-002,length_median=3.14474600e-002,length_95%HPD={1.27188600e-002,5.38113400e-002}],20[&prob=1.00000000e+000,prob_stddev=0.00000000e+000,prob_range={1.00000000e+000,1.00000000e+000},prob(percent)="100",prob+-sd="100+-0"]:3.939571e-002[&length_mean=4.10234844e-002,length_median=3.93957100e-002,length_95%HPD={1.81588400e-002,6.53837100e-002}])[&prob=2.83810793e-001,prob_stddev=1.79014375e-002,prob_range={2.71152565e-001,2.96469021e-001},prob(percent)="28",prob+-sd="28+-2"]:6.699366e-003[&length_mean=7.72697628e-003,length_median=6.69936600e-003,length_95%HPD={6.32188900e-005,1.83901100e-002}],30[&prob=1.00000000e+000,prob_stddev=0.00000000e+000,prob_range={1.00000000e+000,1.00000000e+000},prob(percent)="100",prob+-sd="100+-0"]:2.035020e-002[&length_mean=2.14288677e-002,length_median=2.03502000e-002,length_95%HPD={7.21683200e-003,3.84729300e-002}])[&prob=3.78081279e-001,prob_stddev=1.83725280e-002,prob_range={3.65089940e-001,3.91072618e-001},prob(percent)="38",prob+-sd="38+-2"]:6.503707e-003[&length_mean=7.47543196e-003,length_median=6.50370700e-003,length_95%HPD={1.96226500e-005,1.70777800e-002}])[&prob=9.99666889e-001,prob_stddev=4.71090460e-004,prob_range={9.99333777e-001,1.00000000e+000},prob(percent)="100",prob+-sd="100+-0"]:1.839727e-002[&length_mean=1.96418764e-002,length_median=1.83972700e-002,length_95%HPD={4.45363200e-003,3.68973200e-002}],((22[&prob=1.00000000e+000,prob_stddev=0.00000000e+000,prob_range={1.00000000e+000,1.00000000e+000},prob(percent)="100",prob+-sd="100+-0"]:6.827159e-003[&length_mean=7.83183256e-003,length_median=6.82715900e-003,length_95%HPD={7.15716000e-006,1.77969000e-002}],(23[&prob=1.00000000e+000,prob_stddev=0.00000000e+000,prob_range={1.00000000e+000,1.00000000e+000},prob(percent)="100",prob+-sd="100+-0"]:7.394759e-003[&length_mean=8.42177139e-003,length_median=7.39475900e-003,length_95%HPD={8.93872400e-005,1.82841600e-002}],24[&prob=1.00000000e+000,prob_stddev=0.00000000e+000,prob_range={1.00000000e+000,1.00000000e+000},prob(percent)="100",prob+-sd="100+-0"]:1.100268e-002[&length_mean=1.18214683e-002,length_median=1.10026800e-002,length_95%HPD={2.16101800e-003,2.31479600e-002}])[&prob=4.34377082e-001,prob_stddev=7.53744737e-003,prob_range={4.29047302e-001,4.39706862e-001},prob(percent)="43",prob+-sd="43+-1"]:4.837078e-003[&length_mean=5.84145982e-003,length_median=4.83707800e-003,length_95%HPD={7.09255100e-006,1.50713900e-002}])[&prob=9.99666889e-001,prob_stddev=4.71090460e-004,prob_range={9.99333777e-001,1.00000000e+000},prob(percent)="100",prob+-sd="100+-0"]:2.583937e-002[&length_mean=2.71295049e-002,length_median=2.58393700e-002,length_95%HPD={9.33225400e-003,4.62588100e-002}],((26[&prob=1.00000000e+000,prob_stddev=0.00000000e+000,prob_range={1.00000000e+000,1.00000000e+000},prob(percent)="100",prob+-sd="100+-0"]:3.062402e-002[&length_mean=3.19045361e-002,length_median=3.06240200e-002,length_95%HPD={1.40184700e-002,5.38381100e-002}],28[&prob=1.00000000e+000,prob_stddev=0.00000000e+000,prob_range={1.00000000e+000,1.00000000e+000},prob(percent)="100",prob+-sd="100+-0"]:2.998571e-002[&length_mean=3.10345815e-002,length_median=2.99857100e-002,length_95%HPD={1.29352300e-002,5.13135800e-002}])[&prob=5.90606262e-001,prob_stddev=1.93147089e-002,prob_range={5.76948701e-001,6.04263824e-001},prob(percent)="59",prob+-sd="59+-2"]:7.426008e-003[&length_mean=8.72030596e-003,length_median=7.42600800e-003,length_95%HPD={2.77767000e-005,2.07336100e-002}],31[&prob=1.00000000e+000,prob_stddev=0.00000000e+000,prob_range={1.00000000e+000,1.00000000e+000},prob(percent)="100",prob+-sd="100+-0"]:1.825558e-002[&length_mean=1.93555634e-002,length_median=1.82555800e-002,length_95%HPD={5.52139700e-003,3.77060100e-002}])[&prob=1.00000000e+000,prob_stddev=0.00000000e+000,prob_range={1.00000000e+000,1.00000000e+000},prob(percent)="100",prob+-sd="100+-0"]:2.677398e-002[&length_mean=2.82118318e-002,length_median=2.67739800e-002,length_95%HPD={1.04910100e-002,4.95190500e-002}])[&prob=8.08127915e-001,prob_stddev=8.47962829e-003,prob_range={8.02131912e-001,8.14123917e-001},prob(percent)="81",prob+-sd="81+-1"]:9.935248e-003[&length_mean=1.11211353e-002,length_median=9.93524800e-003,length_95%HPD={8.03046600e-005,2.48868700e-002}])[&prob=6.07261825e-001,prob_stddev=2.77943372e-002,prob_range={5.87608261e-001,6.26915390e-001},prob(percent)="61",prob+-sd="61+-3"]:6.710565e-003[&length_mean=8.14465911e-003,length_median=6.71056500e-003,length_95%HPD={1.99223400e-005,1.88893800e-002}],(25[&prob=1.00000000e+000,prob_stddev=0.00000000e+000,prob_range={1.00000000e+000,1.00000000e+000},prob(percent)="100",prob+-sd="100+-0"]:5.185639e-002[&length_mean=5.33565652e-002,length_median=5.18563900e-002,length_95%HPD={2.71566000e-002,8.18547000e-002}],27[&prob=1.00000000e+000,prob_stddev=0.00000000e+000,prob_range={1.00000000e+000,1.00000000e+000},prob(percent)="100",prob+-sd="100+-0"]:1.703820e-002[&length_mean=1.83320770e-002,length_median=1.70382000e-002,length_95%HPD={4.26262700e-003,3.53859000e-002}])[&prob=1.00000000e+000,prob_stddev=0.00000000e+000,prob_range={1.00000000e+000,1.00000000e+000},prob(percent)="100",prob+-sd="100+-0"]:2.218642e-002[&length_mean=2.34288293e-002,length_median=2.21864200e-002,length_95%HPD={7.10106600e-003,4.23565800e-002}])[&prob=6.73550966e-001,prob_stddev=6.59526645e-003,prob_range={6.68887408e-001,6.78214524e-001},prob(percent)="67",prob+-sd="67+-1"]:8.910443e-003[&length_mean=1.03391455e-002,length_median=8.91044300e-003,length_95%HPD={2.12511400e-005,2.41656300e-002}],29[&prob=1.00000000e+000,prob_stddev=0.00000000e+000,prob_range={1.00000000e+000,1.00000000e+000},prob(percent)="100",prob+-sd="100+-0"]:1.126764e-002[&length_mean=1.23419801e-002,length_median=1.12676400e-002,length_95%HPD={7.01619500e-006,2.67158800e-002}])[&prob=9.80013324e-001,prob_stddev=5.65308553e-003,prob_range={9.76015989e-001,9.84010660e-001},prob(percent)="98",prob+-sd="98+-1"]:3.022682e-002[&length_mean=3.19761637e-002,length_median=3.02268200e-002,length_95%HPD={7.87505200e-003,5.83960900e-002}]);
end;
