# Supplementary material for: A new species of freshwater crab of the genus Nanhaipotamon Bott, 1968 (Crustacea, Decapoda, Brachyura, Potamidae) from Longhai, Fujian Province, China
Source: Zookeys. 2021 Oct 12;1062:11–30. doi: 10.3897/zookeys.1062.71171 (PMC8526509; doi:10.3897/zookeys.1062.71171)
Supplement: Supplementary material 3 — BI phylogenetic tree based on COI gene [file zookeys-1062-011-s003.tre]

#NEXUS
[ID: 6650992806]
begin taxa;
	dimensions ntax=20;
	taxlabels
		longhaiense
		Nanhaipotamon_formosanum
		Nanhaipotamondongyinense
		Nanhaipotamon_wenzhouense
		Nanhaipotamon_nanriense
		Nanhaipotamon_yongchuense
		Nanhaipotamon_hongkongense
		Nanhaipotamon_pingyuanense
		Nanhaipotamon_huaanense
		Nanhaipotamon_guangdongense
		Nanhaipotamon_macau
		Geothelphusa_dehaani
		Candidiopotamon_rathbunae
		Nanhaipotamon_wupingense
		Contig_1
		Contig_2
		Contig_3
		Contig_5
		Contig_6
		Contig_7
		;
end;
begin trees;
	translate
		1	longhaiense,
		2	Nanhaipotamon_formosanum,
		3	Nanhaipotamondongyinense,
		4	Nanhaipotamon_wenzhouense,
		5	Nanhaipotamon_nanriense,
		6	Nanhaipotamon_yongchuense,
		7	Nanhaipotamon_hongkongense,
		8	Nanhaipotamon_pingyuanense,
		9	Nanhaipotamon_huaanense,
		10	Nanhaipotamon_guangdongense,
		11	Nanhaipotamon_macau,
		12	Geothelphusa_dehaani,
		13	Candidiopotamon_rathbunae,
		14	Nanhaipotamon_wupingense,
		15	Contig_1,
		16	Contig_2,
		17	Contig_3,
		18	Contig_5,
		19	Contig_6,
		20	Contig_7
		;
   tree con_all_compat = [&U] (12[&prob=1.00000000e+000,prob_stddev=0.00000000e+000,prob_range={1.00000000e+000,1.00000000e+000},prob(percent)="100",prob+-sd="100+-0"]:1.826873e-001[&length_mean=1.85761903e-001,length_median=1.82687300e-001,length_95%HPD={1.14241700e-001,2.66170200e-001}],13[&prob=1.00000000e+000,prob_stddev=0.00000000e+000,prob_range={1.00000000e+000,1.00000000e+000},prob(percent)="100",prob+-sd="100+-0"]:1.687982e-001[&length_mean=1.73293087e-001,length_median=1.68798200e-001,length_95%HPD={9.87423800e-002,2.52941300e-001}],((((((((1[&prob=1.00000000e+000,prob_stddev=0.00000000e+000,prob_range={1.00000000e+000,1.00000000e+000},prob(percent)="100",prob+-sd="100+-0"]:1.017619e-003[&length_mean=1.46722801e-003,length_median=1.01761900e-003,length_95%HPD={3.36118700e-007,4.61514000e-003}],18[&prob=1.00000000e+000,prob_stddev=0.00000000e+000,prob_range={1.00000000e+000,1.00000000e+000},prob(percent)="100",prob+-sd="100+-0"]:9.845436e-004[&length_mean=1.42190166e-003,length_median=9.84543600e-004,length_95%HPD={1.70334900e-006,4.27898400e-003}])[&prob=1.34910060e-001,prob_stddev=7.06635691e-003,prob_range={1.29913391e-001,1.39906729e-001},prob(percent)="13",prob+-sd="13+-1"]:1.031945e-003[&length_mean=1.37054895e-003,length_median=1.03194500e-003,length_95%HPD={1.48225900e-006,4.05107100e-003}],(16[&prob=1.00000000e+000,prob_stddev=0.00000000e+000,prob_range={1.00000000e+000,1.00000000e+000},prob(percent)="100",prob+-sd="100+-0"]:1.025024e-003[&length_mean=1.47792275e-003,length_median=1.02502400e-003,length_95%HPD={1.99264000e-007,4.53680300e-003}],20[&prob=1.00000000e+000,prob_stddev=0.00000000e+000,prob_range={1.00000000e+000,1.00000000e+000},prob(percent)="100",prob+-sd="100+-0"]:1.029275e-003[&length_mean=1.44691529e-003,length_median=1.02927500e-003,length_95%HPD={7.55971800e-007,4.22857700e-003}])[&prob=1.25916056e-001,prob_stddev=9.42180921e-004,prob_range={1.25249833e-001,1.26582278e-001},prob(percent)="13",prob+-sd="13+-0"]:1.013051e-003[&length_mean=1.49536645e-003,length_median=1.01305100e-003,length_95%HPD={2.41877300e-006,4.60201600e-003}])[&prob=7.59493671e-002,prob_stddev=1.88436184e-003,prob_range={7.46169221e-002,7.72818121e-002},prob(percent)="8",prob+-sd="8+-0"]:1.048190e-003[&length_mean=1.50955705e-003,length_median=1.04819000e-003,length_95%HPD={1.05248900e-005,4.14811400e-003}],19[&prob=1.00000000e+000,prob_stddev=0.00000000e+000,prob_range={1.00000000e+000,1.00000000e+000},prob(percent)="100",prob+-sd="100+-0"]:1.019034e-003[&length_mean=1.48210908e-003,length_median=1.01903400e-003,length_95%HPD={3.75223400e-007,4.38255600e-003}])[&prob=3.60759494e-001,prob_stddev=2.96786990e-002,prob_range={3.39773484e-001,3.81745503e-001},prob(percent)="36",prob+-sd="36+-3"]:2.808248e-003[&length_mean=3.33674832e-003,length_median=2.80824800e-003,length_95%HPD={2.90729600e-006,8.20423400e-003}],(15[&prob=1.00000000e+000,prob_stddev=0.00000000e+000,prob_range={1.00000000e+000,1.00000000e+000},prob(percent)="100",prob+-sd="100+-0"]:1.023409e-003[&length_mean=1.45325293e-003,length_median=1.02340900e-003,length_95%HPD={1.10824700e-006,4.29896800e-003}],17[&prob=1.00000000e+000,prob_stddev=0.00000000e+000,prob_range={1.00000000e+000,1.00000000e+000},prob(percent)="100",prob+-sd="100+-0"]:9.826583e-004[&length_mean=1.40477881e-003,length_median=9.82658300e-004,length_95%HPD={4.69355400e-007,4.22801600e-003}])[&prob=9.72351765e-001,prob_stddev=1.41327138e-003,prob_range={9.71352432e-001,9.73351099e-001},prob(percent)="97",prob+-sd="97+-0"]:4.742515e-003[&length_mean=5.24722521e-003,length_median=4.74251500e-003,length_95%HPD={1.39173700e-004,1.10682000e-002}])[&prob=1.00000000e+000,prob_stddev=0.00000000e+000,prob_range={1.00000000e+000,1.00000000e+000},prob(percent)="100",prob+-sd="100+-0"]:4.243178e-002[&length_mean=4.36250304e-002,length_median=4.24317800e-002,length_95%HPD={1.66757900e-002,6.94005900e-002}],14[&prob=1.00000000e+000,prob_stddev=0.00000000e+000,prob_range={1.00000000e+000,1.00000000e+000},prob(percent)="100",prob+-sd="100+-0"]:8.427189e-002[&length_mean=8.57704583e-002,length_median=8.42718900e-002,length_95%HPD={4.91759700e-002,1.23008500e-001}])[&prob=9.93337775e-001,prob_stddev=4.71090460e-003,prob_range={9.90006662e-001,9.96668887e-001},prob(percent)="99",prob+-sd="99+-0"]:2.536971e-002[&length_mean=2.67245672e-002,length_median=2.53697100e-002,length_95%HPD={6.85392600e-003,4.94124500e-002}],(((2[&prob=1.00000000e+000,prob_stddev=0.00000000e+000,prob_range={1.00000000e+000,1.00000000e+000},prob(percent)="100",prob+-sd="100+-0"]:1.767864e-002[&length_mean=1.83723158e-002,length_median=1.76786400e-002,length_95%HPD={7.55933600e-003,3.07463700e-002}],(3[&prob=1.00000000e+000,prob_stddev=0.00000000e+000,prob_range={1.00000000e+000,1.00000000e+000},prob(percent)="100",prob+-sd="100+-0"]:4.797848e-003[&length_mean=5.41393171e-003,length_median=4.79784800e-003,length_95%HPD={9.20953100e-005,1.16004400e-002}],4[&prob=1.00000000e+000,prob_stddev=0.00000000e+000,prob_range={1.00000000e+000,1.00000000e+000},prob(percent)="100",prob+-sd="100+-0"]:1.043664e-002[&length_mean=1.10519031e-002,length_median=1.04366400e-002,length_95%HPD={2.88676100e-003,2.00626900e-002}])[&prob=9.94337109e-001,prob_stddev=2.35545230e-003,prob_range={9.92671552e-001,9.96002665e-001},prob(percent)="99",prob+-sd="99+-0"]:9.709308e-003[&length_mean=1.03746872e-002,length_median=9.70930800e-003,length_95%HPD={2.55760400e-003,2.06281600e-002}])[&prob=9.57361759e-001,prob_stddev=1.31905329e-002,prob_range={9.48034644e-001,9.66688874e-001},prob(percent)="96",prob+-sd="96+-1"]:7.844114e-003[&length_mean=8.52387599e-003,length_median=7.84411400e-003,length_95%HPD={7.99475400e-004,1.71915100e-002}],5[&prob=1.00000000e+000,prob_stddev=0.00000000e+000,prob_range={1.00000000e+000,1.00000000e+000},prob(percent)="100",prob+-sd="100+-0"]:8.932349e-003[&length_mean=9.67700697e-003,length_median=8.93234900e-003,length_95%HPD={1.71970800e-003,1.88129300e-002}])[&prob=7.63157895e-001,prob_stddev=1.93147089e-002,prob_range={7.49500333e-001,7.76815456e-001},prob(percent)="76",prob+-sd="76+-2"]:6.601152e-003[&length_mean=7.53940256e-003,length_median=6.60115200e-003,length_95%HPD={1.24285500e-004,1.75710800e-002}],6[&prob=1.00000000e+000,prob_stddev=0.00000000e+000,prob_range={1.00000000e+000,1.00000000e+000},prob(percent)="100",prob+-sd="100+-0"]:2.075054e-002[&length_mean=2.15257769e-002,length_median=2.07505400e-002,length_95%HPD={7.87847200e-003,3.65306100e-002}])[&prob=1.00000000e+000,prob_stddev=0.00000000e+000,prob_range={1.00000000e+000,1.00000000e+000},prob(percent)="100",prob+-sd="100+-0"]:4.349388e-002[&length_mean=4.49565754e-002,length_median=4.34938800e-002,length_95%HPD={2.00748000e-002,7.14104500e-002}])[&prob=8.44770153e-001,prob_stddev=4.71090460e-003,prob_range={8.41439041e-001,8.48101266e-001},prob(percent)="84",prob+-sd="84+-0"]:1.440271e-002[&length_mean=1.62482996e-002,length_median=1.44027100e-002,length_95%HPD={7.74234100e-005,3.52408400e-002}],(7[&prob=1.00000000e+000,prob_stddev=0.00000000e+000,prob_range={1.00000000e+000,1.00000000e+000},prob(percent)="100",prob+-sd="100+-0"]:4.855159e-002[&length_mean=4.98880336e-002,length_median=4.85515900e-002,length_95%HPD={2.34526900e-002,8.07426200e-002}],(10[&prob=1.00000000e+000,prob_stddev=0.00000000e+000,prob_range={1.00000000e+000,1.00000000e+000},prob(percent)="100",prob+-sd="100+-0"]:1.586917e-002[&length_mean=1.67212226e-002,length_median=1.58691700e-002,length_95%HPD={2.51536100e-003,3.14982000e-002}],11[&prob=1.00000000e+000,prob_stddev=0.00000000e+000,prob_range={1.00000000e+000,1.00000000e+000},prob(percent)="100",prob+-sd="100+-0"]:2.813954e-002[&length_mean=2.89817692e-002,length_median=2.81395400e-002,length_95%HPD={1.09831900e-002,4.72894700e-002}])[&prob=1.00000000e+000,prob_stddev=0.00000000e+000,prob_range={1.00000000e+000,1.00000000e+000},prob(percent)="100",prob+-sd="100+-0"]:5.388268e-002[&length_mean=5.53864296e-002,length_median=5.38826800e-002,length_95%HPD={2.68678400e-002,9.02781600e-002}])[&prob=4.43704197e-001,prob_stddev=1.13061711e-002,prob_range={4.35709527e-001,4.51698867e-001},prob(percent)="44",prob+-sd="44+-1"]:1.296645e-002[&length_mean=1.46795071e-002,length_median=1.29664500e-002,length_95%HPD={3.09234400e-006,3.27516500e-002}])[&prob=3.73417722e-001,prob_stddev=8.95071875e-003,prob_range={3.67088608e-001,3.79746835e-001},prob(percent)="37",prob+-sd="37+-1"]:1.683547e-002[&length_mean=1.89677333e-002,length_median=1.68354700e-002,length_95%HPD={3.85509900e-005,4.27129100e-002}],(8[&prob=1.00000000e+000,prob_stddev=0.00000000e+000,prob_range={1.00000000e+000,1.00000000e+000},prob(percent)="100",prob+-sd="100+-0"]:8.679539e-003[&length_mean=9.83152519e-003,length_median=8.67953900e-003,length_95%HPD={1.82496700e-005,2.18667500e-002}],9[&prob=1.00000000e+000,prob_stddev=0.00000000e+000,prob_range={1.00000000e+000,1.00000000e+000},prob(percent)="100",prob+-sd="100+-0"]:1.649484e-002[&length_mean=1.71212004e-002,length_median=1.64948400e-002,length_95%HPD={3.39357600e-003,3.20527000e-002}])[&prob=1.00000000e+000,prob_stddev=0.00000000e+000,prob_range={1.00000000e+000,1.00000000e+000},prob(percent)="100",prob+-sd="100+-0"]:1.215051e-001[&length_mean=1.22984470e-001,length_median=1.21505100e-001,length_95%HPD={7.39679300e-002,1.78990100e-001}])[&prob=9.99666889e-001,prob_stddev=4.71090460e-004,prob_range={9.99333777e-001,1.00000000e+000},prob(percent)="100",prob+-sd="100+-0"]:8.671104e-002[&length_mean=8.93700277e-002,length_median=8.67110400e-002,length_95%HPD={3.80515800e-002,1.44818300e-001}]);
end;
